# Supplementary material for: Inherited retinal disorders in Scotland: A 5 year assessment
Source: Eye (Lond). 2026 Jan 9;40(4):487–92. doi: 10.1038/s41433-025-04216-z (PMC12957440; doi:10.1038/s41433-025-04216-z)
Supplement: Supplementary file 1 — Supplementary Table S1 [file 41433_2025_4216_MOESM1_ESM.xlsx]

## Sheet: Sheet1
Diagnosis	Freq
Retinitis Pigmentosa	226
Stargardts	48
Rod/Cone Dystrophy	35
Unclear macular dystrophy	33
Cone dystrophy	22
Non-specific diagnosis of IRD	19
Pattern dystrophy	18
LORD	14
Adult Vitelliform	13
Best disease	12
XLRS	12
Cone-rod dystrophy	10
PXE	9
Bullseye Maculopathy	7
CSNB	7
Sectoral Retinitis Pigmentosa	7
Autosomal Dominant Drusen	5
Choroideraemia	5
Achromatopsia	4
FEVR	4
Incomplete achromatopsia	4
Sorsby Macular Dystrophy	3
Biettis macular dystrophy	2
Central areolar choroidal dystrophy	2
LCA	2
MIDD	2
Occult macular dystrophy	2
Retinitis punctata albescens	2
ADNIV	1
Doynes	1
Oguchi disease	1
