# Supplementary material for: Inherited retinal disorders in Scotland: A 5 year assessment
Source: Eye (Lond). 2026 Jan 9;40(4):487–92. doi: 10.1038/s41433-025-04216-z (PMC12957440; doi:10.1038/s41433-025-04216-z)
Supplement: Supplementary file 2 — Supplementary Table S2 [file 41433_2025_4216_MOESM2_ESM.xlsx]

## Sheet: Sheet1
Test	Freq
Retinal gene panel	291
ABCA4	40
Awaiting clinical genetics clinic	34
Not Performed	28
Declined testing	27
RPGR then panel	15
RS1	11
C1QTNF	9
BEST1	8
RDS/PRPH2	8
RPGR	8
ABCC6	7
ABCA4 then panel	6
CHM	5
EFEMP1	4
RDS/PRPH2 and BEST	4
FZD4 (FEVR)	3
Mitochondrial Studies and Retinal gene panel	3
RDS/PRPH2 then panel	3
IMPDH1	2
BEST1, RDS/PRPH2 then MTTL	1
C1QTNF and PRPH2/RDS	1
ciliopathy panel	1
CNGA3, CNGB3	1
Complement panel (RPE and kidney disease)	1
CYP4V2	1
Deafness gene panel	1
MIDD mitochondrial testing	1
mt-ATP6 (NARP)	1
Panel then 100000 genome project	1
PHYH (Refsum)	1
RD/PRPH2 and BEST	1
RHO	1
RPE65 then panel	1
TIMP3 then panel	1
Whole Genome Sequencing	1
