# Supplementary material for: Inherited retinal disorders in Scotland: A 5 year assessment
Source: Eye (Lond). 2026 Jan 9;40(4):487–92. doi: 10.1038/s41433-025-04216-z (PMC12957440; doi:10.1038/s41433-025-04216-z)
Supplement: Supplementary file 3 — Supplementary Table S3 [file 41433_2025_4216_MOESM3_ESM.xlsx]

## Sheet: Sheet1
Molecular Diagnosis	Frequency
Negative	119
ABCA4	42
USH2A	23
PRPH2	20
RS1	12
RHO	10
C1QTNF5	9
RPGR	9
BBS1	8
BEST1	7
RP1	6
CHM	5
ABCC6	4
EYS	4
IMPDH1	4
IMPG2	4
NYX	4
ADGRV1	3
CERKL	3
CNGB1	3
CYP4V2	3
GUCY2D	3
NR2E3	3
NRL	3
PDE6B	3
PRPF31	3
CACNA1F	2
MERTK	2
MKKS	2
NPHP1	2
PCDH14	2
RP1L1	2
RP9	2
SNRNP200	2
TULP1	2
AHI1	1
AIRE	1
CDH23	1
CEP290	1
CNGA3	1
COL4A5	1
CRB1	1
CRX	1
EFEMP1	1
ELOVL4	1
FAM161A	1
FZD4	1
GJA8 cataracts, C1QTNF5 (LORD)	1
GJB2	1
IFT140	1
IQCB1	1
LGR4	1
MFSD8	1
MT-TL1	1
MTATP6	1
PDE6A	1
PHYH	1
PROM1	1
PRPF8 and CRB1	1
RHP	1
RP1, PRPH2	1
RP2	1
RPGRIP1	1
TIMP3	1
USH2C	1
