# Supplementary material for: Inherited retinal disorders in Scotland: A 5 year assessment
Source: Eye (Lond). 2026 Jan 9;40(4):487–92. doi: 10.1038/s41433-025-04216-z (PMC12957440; doi:10.1038/s41433-025-04216-z)
Supplement: Supplementary file 4 — Supplementary Table S4 [file 41433_2025_4216_MOESM4_ESM.xlsx]

## Sheet: Sheet1
Clean Gene Testing	No Molecular Diagnosis	Molecular Diagnosis	Percentage with molecular diagnosis
Retinal gene panel	80	150	65.22
ABCA4	8	27	77.14
RPGR then panel	9	6	40
RS1	0	11	100
C1QTNF	1	8	88.89
RPGR	2	6	75
RDS/PRPH2	2	5	71.43
ABCA4 then panel	3	3	50
BEST1	0	6	100
ABCC6	1	4	80
CHM	1	4	80
EFEMP1	3	1	25
FZD4 (FEVR)	1	2	66.67
Mitochondrial Studies and Retinal gene panel	1	2	66.67
RDS/PRPH2 and BEST	3	0	0
IMPDH1	0	2	100
BEST1, RDS/PRPH2 then MTTL	1	0	0
C1QTNF and PRPH2/RDS	0	1	100
CYP4V2	0	1	100
Complement panel (RPE and kidney disease)	1	0	0
Deafness gene panel	0	1	100
MIDD mitochondrial testing	0	1	100
PHYH (Refsum)	0	1	100
Panel then 100000 genome project	1	0	0
RD/PRPH2 and BEST	0	1	100
RHO	0	1	100
TIMP3 then panel	0	1	100
Whole Genome Sequencing	1	0	0
mt-ATP6 (NARP)	0	1	100
